# Supplementary material for: Historical Differentiation and Recent Hybridization in Natural Populations of the Nematode-Trapping Fungus Arthrobotrys oligospora in China
Source: Microorganisms. 2021 Sep 9;9(9):1919. doi: 10.3390/microorganisms9091919 (PMC8465350; doi:10.3390/microorganisms9091919)
Supplement: Supplementary file 1 [file microorganisms-09-01919-s001.zip]

Archive with 9 entries (9 files):
- Figure S1 Genetic clustering of 239 A. oligospora.pdf
- Figure S2 Mantel tests.tif
- Figure S3 14 pairwise tanglegrams.pdf
- Figure S4 Bayesian phylogeny for the MLST SNPs.jpg
- Table S1 Length and polymorphism information of six sequence fragments..pdf
- Table S2 Pairwise differentiations A. oligospora isolates from 16 geographic populations in China based on MLST dataset.pdf
- Table S3 Pairwise differentiations A. oligospora isolates from 19 geographic populations in China based on STR dataset..pdf
- Table S4 Pairwise differentiations A. oligospora isolates from 19 geographic populations in China based on combined dataset..pdf
- Table S5 List of samples used in Figures 4.xlsx
