# Supplementary material for: Historical Differentiation and Recent Hybridization in Natural Populations of the Nematode-Trapping Fungus Arthrobotrys oligospora in China
Source: Microorganisms. 2021 Sep 9;9(9):1919. doi: 10.3390/microorganisms9091919 (PMC8465350; doi:10.3390/microorganisms9091919)
Supplement: Supplementary file 1 [file microorganisms-09-01919-s001.zip › Table S5 List of samples used in Figures 4.xlsx]

## Sheet: Sheet1
Clade I			Clade II
sample	site		DB08	Jilin
DB01	Jilin		DC03	Dianchi
DB02	Jilin		DC05	Dianchi
DB03	Jilin		DC06	Dianchi
DB04	Jilin		DC11	Dianchi
DB05	Jilin		GJ01	Gejiu
DB06	Jilin		GJ08	Gejiu
DB10	Jilin		GJ09	Gejiu
DB11	Jilin		GJ11	Gejiu
DB12	Jilin		GJ24	Gejiu
DB13	Jilin		GZ09	Guizhou
DC01	Dianchi		HEN11	Henan
DC04	Dianchi		HN05	Hainan
DC07	Dianchi		HN08	Hainan
DC08	Dianchi		HN11	Hainan
DC14	Dianchi		HN12	Hainan
DC15	Dianchi		JZG01	Sichuan
GD01	Guangdong		JZG03	Sichuan
GD02	Guangdong		JZG06	Sichuan
GD03	Guangdong		JZG07	Sichuan
GD04	Guangdong		JZG09	Sichuan
GD05	Guangdong		JZG10	Sichuan
GJ07	Gejiu		JZG12	Sichuan
GJ10	Gejiu		QNSG09	Qinghai
GJ14	Gejiu		QNSG10	Qinghai
GJ16	Gejiu		SX10	Shaanxi
GJ17	Gejiu		XZ02	Tibet
GJ20	Gejiu		XZ03	Tibet
GJ23	Gejiu		XZ04	Tibet
GX05	Guangxi		YM02	Yimen
GX06	Guangxi		YM07	Yimen
GX08	Guangxi		YM12	Yimen
GX09	Guangxi		YM13	Yimen
GX14	Guangxi		YM15	Yimen
GX21	Guangxi		YM36	Yimen
GX22	Guangxi		YM38	Yimen
GX41	Guangxi		YM40	Yimen
GX42	Guangxi		YM42	Yimen
GX44	Guangxi		YM43	Yimen
GX45	Guangxi		YM44	Yimen
GX46	Guangxi		YNhj01	Heijing
GX47	Guangxi		YNhj02	Heijing
GX48	Guangxi		YNhj03	Heijing
GX49	Guangxi		YNhj05	Heijing
GX52	Guangxi		YNhj10	Heijing
GZ01	Guizhou		YNhj14	Heijing
GZ02	Guizhou
GZ03	Guizhou
GZ04	Guizhou
GZ05	Guizhou
GZ06	Guizhou
GZ07	Guizhou
GZ08	Guizhou
HB02	Hubei
HB03	Hubei
HB05	Hubei
HB06	Hubei
HB09	Hubei
HB10	Hubei
HB13	Hubei
HB14	Hubei
HB15	Hubei
HB16	Hubei
HB20	Hubei
HB21	Hubei
HB22	Hubei
HB23	Hubei
HB24	Hubei
HB25	Hubei
HEN01	Henan
HEN03	Henan
HEN06	Henan
HEN07	Henan
HEN08	Henan
HEN09	Henan
HEN10	Henan
HN01	Hainan
HN02	Hainan
HN04	Hainan
HN06	Hainan
HN07	Hainan
HN09	Hainan
HN10	Hainan
HN14	Hainan
HN15	Hainan
HN16	Hainan
HN17	Hainan
HN19	Hainan
HN20	Hainan
HN21	Hainan
HN22	Hainan
HN23	Hainan
HN24	Hainan
JZG02	Sichuan
NM04	Nei Mongol
NM05	Nei Mongol
NM09	Nei Mongol
NM10	Nei Mongol
NM18	Nei Mongol
QNSG01	Qinghai
QNSG03	Qinghai
QNSG06	Qinghai
QNSG07	Qinghai
QNSG08	Qinghai
QNSG11	Qinghai
QNSG12	Qinghai
SX01	Shaanxi
SX02	Shaanxi
SX04	Shaanxi
SX05	Shaanxi
SX06	Shaanxi
SX07	Shaanxi
SX08	Shaanxi
SX09	Shaanxi
SX11	Shaanxi
SX12	Shaanxi
SX13	Shaanxi
SX15	Shaanxi
SX16	Shaanxi
SX17	Shaanxi
SX18	Shaanxi
XJkns02	Kanas lake, Xinjiang
XJkns04	Kanas lake, Xinjiang
XJkns13	Kanas lake, Xinjiang
XJzwy01	Urumqi Botanical Garden, Xinjiang
XJzwy02	Urumqi Botanical Garden, Xinjiang
XJzwy03	Urumqi Botanical Garden, Xinjiang
XJzwy06	Urumqi Botanical Garden, Xinjiang
XJzwy07	Urumqi Botanical Garden, Xinjiang
XJzwy09	Urumqi Botanical Garden, Xinjiang
YM04	Yimen
YM05	Yimen
YM14	Yimen
YM18	Yimen
YM19	Yimen
YM32	Yimen
YM35	Yimen
YM39	Yimen
YNhj04	Heijing
YNhj06	Heijing
YNhj07	Heijing
YNhj08	Heijing
YNhj09	Heijing
YNhj11	Heijing
YNhj12	Heijing
YNhj13	Heijing
YNhj16	Heijing
ZSS01	Zhejiang
ZSS03	Zhejiang
ZSS04	Zhejiang
ZSS05	Zhejiang
ZSS06	Zhejiang
